# Supplementary material for: Monitoring the Early Strength Development of Cement Mortar with Piezoelectric Transducers Based on Eigenfrequency Analysis Method
Source: Sensors (Basel). 2022 Jun 2;22(11):4248. doi: 10.3390/s22114248 (PMC9185401; doi:10.3390/s22114248)
Supplement: Supplementary file 1 [file sensors-22-04248-s001.zip]

Archive with 1 entries (1 files):
- sensors-1727757-supplementary.pdf
